# Supplementary material for: Role of Baseline Gut Microbiota on Response to Fiber Intervention in Individuals with Irritable Bowel Syndrome
Source: Nutrients. 2023 Nov 15;15(22):4786. doi: 10.3390/nu15224786 (PMC10674363; doi:10.3390/nu15224786)
Supplement: Supplementary file 1 [file nutrients-15-04786-s001.zip]

Archive with 1 entries (1 files):
- nutrients-2687798-supplementary.pdf
